# Supplementary material for: Mycobacterium avium Subspecies paratuberculosis Infection in Zoo Animals: A Review of Susceptibility and Disease Process
Source: Front Vet Sci. 2020 Dec 23;7:572724. doi: 10.3389/fvets.2020.572724 (PMC7785982; doi:10.3389/fvets.2020.572724)
Supplement: Supplementary file 1 [file Table_1.XLSX]

## Sheet: Table 1
			Order	Family	Scientific name	Animal species	Reference	Country	Study	Number of affected animals	Clinical symptoms consistent with Johne's disease	Pathology	Histo-pathology	AFB detection in tissue	Culture (feces)	Culture (tissue)	MAP genom (feces)	MAP genom (tissue)	Serology / Antibodies	Diagnosis in Reference	Case definition according to Whittington et al., 2017	Presumption: Limitation (In cases where a classification was not possible [♦])
Nr.	SysKeySpecies	SysKeyGenus	Order	Family	Scientific name	Animal species	Reference	Country	S	No	Clinic	P	HP	AFB	Culture (feces)	Culture (tissue)	Genom (feces)	Genom (tissue)	Serology	Diagnosis in Reference	Case definition according to Whittington et al., 2018	Presumption: Limitation
1	1_3_1_05_0_0_01_0_001_01	1_3_1_05_0_0_01_0_001	Hyracoidea	Procaviidae	Procavia capensis	Rock hyrax	Fechner et al. (2017) b	Germany	M	5 / 7	q	-	-	-	-	+	+	+	-	n.s.	Infected	-
2
3	1_3_3_03_2_0_02_0_001_13	1_3_3_03_2_0_02_0_001	Primates	Callitrichidae	Saguinus oedipus	Cotton-top tamarin	Fechner et al. (2017) a	Germany	S	1 / 1	-	-	q	-	-	-	-	+	n.d.	Infected	Infected	-
4	1_3_3_03_2_0_02_0_004_05	1_3_3_03_2_0_02_0_004	Primates	Callitrichidae	Callithrix jacchus	Common marmoset	Fechner et al. (2017) a	Germany	S	1 / 8	-	-	-	-	-	-	-	+	n.d.	Infected	Infected	-
5
6	1_3_3_03_2_0_07_2_006_01	1_3_3_03_2_0_07_2_006	Primates	Cercopithecidae	Macaca arctoides	Stump-tailed macaque	McClure et al. (1987)	United States of America, Georgia	M	29 / 38	+	+	+	+	+	+	n.d.	n.d.	+	Diseased	Diseased	-
7
8	1_3_3_03_2_0_07_2_008_02	1_3_3_03_2_0_07_2_008	Primates	Cercopithecidae	Mandrillus sphinx	Mandrill	Zwick et al. (2002)	United States of America, Illinois	I	1	+	+	+	+	+	+	n.d.	n.d.	n.d.	Diseased	Diseased	-
9	1_3_3_03_2_0_07_2_008_03	1_3_3_03_2_0_07_2_009	Primates	Cercopithecidae	Mandrillus sphinx	Mandrill	Walsh et al. (1995)	United States of America, Illinois	I	1	+	+	+	+	+	+	n.d.	n.d.	n.d.	Diseased	Diseased	-
10
11	1_3_3_03_2_0_07_2_009_01	1_3_3_03_2_0_07_2_009	Primates	Cercopithecidae	Theropithecus gelada	Gelada baboon	Münster et al. (2013) a	Germany	S	n.s.	-	n.d.	n.d.	n.d.	n.d.	n.d.	+	n.d.	n.d.	n.s.	Exposed	-
12	1_3_3_03_1_0_03_0_003_02	1_3_3_03_1_0_03_0_003	Primates	Lemuridae	Varecia variegata	Black-and-white ruffed lemur	Münster et al. (2013) a	Germany	S	n.s.	-	n.d.	n.d.	n.d.	n.d.	n.d.	+	n.d.	n.d.	n.s.	Exposed	-
13	1_3_3_03_2_0_02_0_001_13	1_3_3_03_2_0_02_0_001	Primates	Callitrichidae	Saguinus oedipus	Cotton-top tamarin	Münster et al. (2013) a	Germany	S	n.s.	-	n.d.	n.d.	n.d.	n.d.	n.d.	+	n.d.	n.d.	n.s.	Exposed	-
14	1_3_4_09_3_0_06_2_003_05	1_3_4_09_3_0_06_2_003	Artiodactyla	Bovidae	Tragelaphus spekii	Sitatunga	Münster et al. (2013) a	Germany	S	n.s.	-	n.d.	n.d.	n.d.	n.d.	n.d.	+	n.d.	n.d.	n.s.	Exposed	-
15	1_3_4_09_3_0_06_8_012_03	1_3_4_09_3_0_06_8_012	Artiodactyla	Bovidae	Capra hircus	Domestic goat	Münster et al. (2013) a	Germany	S	n.s.	-	n.d.	n.d.	n.d.	n.d.	n.d.	+	n.d.	n.d.	n.s.	Exposed	-
16	1_3_4_09_2_0_01_0_001_01	1_3_4_09_2_0_01_0_001	Artiodactyla	Camelidae	Camelus bactrianus	Bactrian camel	Münster et al. (2013) a	Germany	S	n.s.	-	n.d.	n.d.	n.d.	n.d.	n.d.	+	n.d.	n.d.	n.s.	Exposed	-
17	1_3_4_08_0_0_03_0_001_03	1_3_4_08_0_0_03_0_001	Perissodactyla	Equidae	Equus quagga	Plains zebra	Münster et al. (2013) a	Germany	S	n.s.	-	n.d.	n.d.	n.d.	n.d.	n.d.	+	n.d.	n.d.	n.s.	Exposed	-
18	1_3_3_04_5_3_16_0_003_01	1_3_3_04_5_3_16_0_003	Rodentia	Capromyidae	Capromys pilorides	Desmarest's hutia	Münster et al. (2013) a	Germany	S	n.s.	-	n.d.	n.d.	n.d.	n.d.	n.d.	+	n.d.	n.d.	n.s.	Exposed	-
19	1_3_3_04_5_3_08_2_001_01	1_3_3_04_5_3_08_2_001	Rodentia	Caviidae	Dolichotis patagonum	Patagonian mara	Münster et al. (2013) a	Germany	S	n.s.	-	n.d.	n.d.	n.d.	n.d.	n.d.	+	n.d.	n.d.	n.s.	Exposed	-
20	1_2_2_05_0_0_05_1_001	1_2_2_05_0_0_05_1_001	Diprotodontia	Macropodidae	Macropus rufogriseus	Red-necked wallaby	Münster et al. (2013) a	Germany	S	n.s.	-	n.d.	n.d.	n.d.	n.d.	n.d.	+	n.d.	n.d.	n.s.	Exposed	-
21			Strigiformes	Strigidae	Bubo scandiacus	Snowy owl	Münster et al. (2013) a	Germany	S	n.s.	-	n.d.	n.d.	n.d.	n.d.	n.d.	+	n.d.	n.d.	n.s.	Exposed	-
22			Psittaciformes	Psittacidae	Ara chloropterus	Red-and-green macaw	Münster et al. (2013) a	Germany	S	n.s.	-	n.d.	n.d.	n.d.	n.d.	n.d.	+	n.d.	n.d.	n.s.	Exposed	-
23			Galliformes	Numididae	Acryllium vulturinum	Vulturine guineafowl	Münster et al. (2013) a	Germany	S	n.s.	-	n.d.	n.d.	n.d.	n.d.	n.d.	+	n.d.	n.d.	n.s.	Exposed	-
24			Casuariiformes	Dromaiidae	Dromaius novaehollandiae	Emu	Münster et al. (2013) a	Germany	S	n.s.	-	n.d.	n.d.	n.d.	n.d.	n.d.	+	n.d.	n.d.	n.s.	Exposed	-
25	1_3_4_09_2_0_01_0_002_03	1_3_4_09_2_0_01_0_002	Artiodactyla	Camelidae	Vicugna pacos	Alpaca	Münster et al. (2013) a	Germany	Mentioned	n.s.	n.d.	n.d.	n.d.	n.d.	n.d.	n.d.	n.d.	n.d.	n.d.	(Diseased)	-	-
26	1_3_4_09_3_0_06_8_009_01	1_3_4_09_3_0_06_8_009	Artiodactyla	Bovidae	Ammotragus lervia	Barbary sheep	Münster et al. (2013) a	Germany	Mentioned	1	n.d.	n.d.	n.d.	n.d.	n.d.	n.d.	n.d.	n.d.	n.d.	(Diseased)	-	-
27
28	1_3_4_09_2_0_01_0_002_03	1_3_4_09_2_0_01_0_002	Artiodactyla	Camelidae	Vicugna pacos	Alpaca	Münster et al. (2013) b	Germany	I	1	+	+	n.d.	n.d.	+	+	+	+	n.d.	n.s.	Infected	-
29	1_3_4_09_3_0_06_8_009_01	1_3_4_09_3_0_06_8_009	Artiodactyla	Bovidae	Ammotragus lervia	Barbary sheep	Münster et al. (2013) b	Germany	Mentioned	n.s.	n.d.	n.d.	n.d.	n.d.	n.d.	n.d.	n.d.	n.d.	n.d.	(Diseased)	-	-
30
31	1_3_4_09_3_0_06_8_012_05	1_3_4_09_3_0_06_8_012	Artiodactyla	Bovidae	Capra spp.	Ibex	Erume et al. (2001)	n.s.	S	n.s.	n.s.	n.d.	n.d.	+	n.d.	+	n.d.	+	n.d.	n.s.	Infected	-
32	1_3_4_09_3_0_06_2_006_07	1_3_4_09_3_0_06_2_006	Artiodactyla	Bovidae	Bos taurus	Domestic cattle	Erume et al. (2001)	n.s.	S	n.s.	n.s.	n.d.	n.d.	+	-	+	+	+	n.d.	n.s.	Infected	-
33	1_3_4_09_3_0_06_8_012_02	1_3_4_09_3_0_06_8_012	Artiodactyla	Bovidae	Capra falconeri	Markhor	Erume et al. (2001)	n.s.	S	n.s.	n.s.	n.d.	n.d.	+	n.d.	+	n.d.	+	n.d.	n.s.	Infected	-
34	1_3_4_08_0_0_02_0_001	1_3_4_08_0_0_02_0_001	Perissodactyla	Tapiridae	Tapirus spp.	Tapir	Erume et al. (2001)	n.s.	S	n.s.	n.s.	n.d.	n.d.	-	n.d.	-	n.d.	+	n.d.	n.s.	Infected	-
35	1_3_4_09_3_0_06_8_012_04	1_3_4_09_3_0_06_8_012	Artiodactyla	Bovidae	Capra hircus	Wild goat	Erume et al. (2001)	n.s.	S	n.s.	n.s.	n.d.	n.d.	+	n.d.	+	n.d.	+	n.d.	n.s.	Infected	-
36	1_3_4_09_3_0_06_8_008_02	1_3_4_09_3_0_06_8_008	Artiodactyla	Bovidae	Ovis aries	Domestic sheep	Erume et al. (2001)	n.s.	S	n.s.	n.s.	n.d.	n.d.	-	n.d.	+	n.d.	+	n.d.	n.s.	Infected	-
37	1_3_4_09_1_0_01_0_001_07	1_3_4_09_1_0_01_0_001	Artiodactyla	Suidae	Suidae species	Wild pig	Erume et al. (2001)	n.s.	S	n.s.	n.s.	n.d.	n.d.	+	-	+	+	+	n.d.	n.s.	Infected	-
38
39	1_3_4_09_3_0_06_8_009_01	1_3_4_09_3_0_06_8_009	Artiodactyla	Bovidae	Ammotragus lervia	Barbary sheep	Vansnick et al. (2005)	Belgium	S	n.s.	n.d.	n.d.	n.d.	n.d.	n.d.	n.d.	n.d.	n.d.	+	n.s.	♦	Exposed or Infected: False positive immunological reaction
40	1_3_4_09_3_0_06_2_006_01	1_3_4_09_3_0_06_2_006	Artiodactyla	Bovidae	Bos frontalis	Gayal	Vansnick et al. (2005)	Belgium	S	n.s.	n.d.	n.d.	n.d.	n.d.	n.d.	n.d.	n.d.	n.d.	+	n.s.	♦	Exposed or Infected: False positive immunological reaction
41	1_3_4_09_3_0_06_2_009_01	1_3_4_09_3_0_06_2_009	Artiodactyla	Bovidae	Bison bison	American bison	Vansnick et al. (2005)	Belgium	S	n.s.	n.d.	n.d.	n.d.	n.d.	n.d.	n.d.	n.d.	n.d.	+ / q	n.s.	♦	Exposed or Infected: False positive immunological reaction
42	1_3_4_09_3_0_06_2_009_02	1_3_4_09_3_0_06_2_009	Artiodactyla	Bovidae	Bison bonasus	European bison	Vansnick et al. (2005)	Belgium	S	n.s.	n.d.	n.d.	n.d.	n.d.	n.d.	n.d.	n.d.	n.d.	+ / q	n.s.	♦	Exposed or Infected: False positive immunological reaction
43	1_3_4_09_3_0_06_2_006_07	1_3_4_09_3_0_06_2_006	Artiodactyla	Bovidae	Bos taurus	Domestic cattle	Vansnick et al. (2005)	Belgium	S	n.s.	n.d.	n.d.	n.d.	n.d.	n.d.	n.d.	n.d.	n.d.	q	n.s.	♦	Exposed or Infected: False positive immunological reaction
44	1_3_4_09_3_0_06_2_002_01	1_3_4_09_3_0_06_2_002	Artiodactyla	Bovidae	Boselaphus tragocamelus	Nilgai	Vansnick et al. (2005)	Belgium	S	n.s.	n.d.	n.d.	n.d.	n.d.	n.d.	n.d.	n.d.	n.d.	+ / q	n.s.	♦	Exposed or Infected: False positive immunological reaction
45	1_3_4_09_3_0_06_8_012_05	1_3_4_09_3_0_06_8_012	Artiodactyla	Bovidae	Capra ibex	Alpine ibex	Vansnick et al. (2005)	Belgium	S	n.s.	n.d.	n.d.	n.d.	n.d.	n.d.	n.d.	n.d.	n.d.	q	n.s.	♦	Exposed or Infected: False positive immunological reaction
46	1_3_4_09_3_0_06_3_003_03	1_3_4_09_3_0_06_3_003	Artiodactyla	Bovidae	Damaliscus pygargus	Blesbok	Vansnick et al. (2005)	Belgium	S	n.s.	n.d.	n.d.	n.d.	n.d.	n.d.	n.d.	n.d.	n.d.	+	n.s.	♦	Exposed or Infected: False positive immunological reaction
47	1_3_4_09_3_0_03_4_006_01	1_3_4_09_3_0_03_4_006	Artiodactyla	Cervidae	Elaphurus davidianus	Père David's deer	Vansnick et al. (2005)	Belgium	S	n.s.	n.d.	n.d.	n.d.	n.d.	n.d.	n.d.	n.d.	n.d.	q	n.s.	♦	Exposed or Infected: False positive immunological reaction
48	1_3_4_09_3_0_05_0_002_01	1_3_4_09_3_0_05_0_002	Artiodactyla	Giraffidae	Okapia johnstoni	Okapi	Vansnick et al. (2005)	Belgium	S	n.s.	n.d.	n.d.	n.d.	n.d.	n.d.	n.d.	n.d.	n.d.	q	n.s.	♦	Exposed or Infected: False positive immunological reaction
49	1_3_4_09_3_0_06_8_007_01	1_3_4_09_3_0_06_8_007	Artiodactyla	Bovidae	Ovibos moschatus	Muskox	Vansnick et al. (2005)	Belgium	S	n.s.	n.d.	n.d.	n.d.	n.d.	n.d.	n.d.	n.d.	n.d.	q	n.s.	♦	Exposed or Infected: False positive immunological reaction
50	1_3_4_09_3_0_06_8_008_02	1_3_4_09_3_0_06_8_008	Artiodactyla	Bovidae	Ovis aries	Domestic sheep	Vansnick et al. (2005)	Belgium	S	n.s.	n.d.	n.d.	n.d.	n.d.	n.d.	n.d.	n.d.	n.d.	+	n.s.	♦	Exposed or Infected: False positive immunological reaction
51	1_3_4_09_3_0_06_8_008_04	1_3_4_09_3_0_06_8_008	Artiodactyla	Bovidae	Ovis canadensis	Bighorn sheep	Vansnick et al. (2005)	Belgium	S	n.s.	n.d.	n.d.	n.d.	n.d.	n.d.	n.d.	n.d.	n.d.	q	n.s.	♦	Exposed or Infected: False positive immunological reaction
52	1_3_4_09_3_0_06_2_006_04	1_3_4_09_3_0_06_2_006	Artiodactyla	Bovidae	Bos grunniens	Domestic yak	Vansnick et al. (2005)	Belgium	S	n.s.	n.d.	n.d.	n.d.	n.d.	n.d.	n.d.	n.d.	n.d.	+ / q	n.s.	♦	Exposed or Infected: False positive immunological reaction
53	1_3_4_09_3_0_03_3_006_01	1_3_4_09_3_0_03_3_006	Artiodactyla	Cervidae	Pudu puda	Southern pudu	Vansnick et al. (2005)	Belgium	S	n.s.	n.d.	n.d.	n.d.	n.d.	n.d.	n.d.	n.d.	n.d.	+	n.s.	♦	Exposed or Infected: False positive immunological reaction
54	1_3_4_09_3_0_03_3_008_02	1_3_4_09_3_0_03_3_008	Artiodactyla	Cervidae	Rangifer tarandus	Reindeer	Vansnick et al. (2005)	Belgium	S	n.s.	n.d.	n.d.	n.d.	n.d.	n.d.	n.d.	n.d.	n.d.	q	n.s.	♦	Exposed or Infected: False positive immunological reaction
55	1_3_4_08_0_0_02_0_001_02	1_3_4_08_0_0_02_0_001	Perissodactyla	Tapiridae	Tapirus indicus	Malayan tapir	Vansnick et al. (2005)	Belgium	S	n.s.	n.d.	n.d.	n.d.	n.d.	n.d.	n.d.	n.d.	n.d.	+	n.s.	♦	Exposed or Infected: False positive immunological reaction
56	1_3_4_09_3_0_06_2_004_02	1_3_4_09_3_0_06_2_004	Artiodactyla	Bovidae	Taurotragus oryx	Common eland	Vansnick et al. (2005)	Belgium	S	n.s.	n.d.	n.d.	n.d.	n.d.	n.d.	n.d.	n.d.	n.d.	+ / q	n.s.	♦	Exposed or Infected: False positive immunological reaction
57	1_3_4_09_3_0_06_2_006_05	1_3_4_09_3_0_06_2_006	Artiodactyla	Bovidae	Bos javanicus	Banteng	Vansnick et al. (2005)	Belgium	S	1 / 1	q	n.d.	n.d.	n.d.	-	-	-	+	n.d.	n.s.	Infected	-
58	1_3_4_09_3_0_05_0_002_01	1_3_4_09_3_0_05_0_002	Artiodactyla	Giraffidae	Okapia johnstoni	Okapi	Vansnick et al. (2005)	Belgium	S	1 / 2	q	q	n.d.	n.d.	+	-	+	+	n.d.	n.s.	Infected	-
59	1_3_4_09_3_0_06_2_009_02	1_3_4_09_3_0_06_2_009	Artiodactyla	Bovidae	Bison bonasus	European bison	Vansnick et al. (2005)	Belgium	S	1 / 2	n.d.	n.d.	n.d.	n.d.	-	-	-	+	n.d.	n.s.	Infected	-
60	1_3_4_09_3_0_06_2_006_01	1_3_4_09_3_0_06_2_006	Artiodactyla	Bovidae	Bos frontalis	Gayal	Vansnick et al. (2005)	Belgium	Mentioned	1	n.d.	+	+	n.d.	n.d.	n.d.	n.d.	n.d.	+	(Diseased)	-	-
61	1_3_4_09_3_0_03_3_006_01	1_3_4_09_3_0_03_3_006	Artiodactyla	Cervidae	Pudu puda	Southern pudu	Vansnick et al. (2005)	Belgium	Mentioned	n.s.	n.d.	n.d.	n.d.	n.d.	n.d.	n.d.	n.d.	n.d.	+	(Diseased)	-	-
62
63	1_3_4_08_0_0_01_0_001_01	1_3_4_08_0_0_01_0_001	Perissodactyla	Rhinocerotidae	Diceros bicornis	Black rhinoceros	Bryant et al. (2012)	Australia	I	1	+	n.d.	n.d.	n.d.	+	n.d.	n.d.	n.d.	n.d.	n.s.	Exposed	-
64
65	1_3_4_09_3_0_06_7_013_01	1_3_4_09_3_0_06_7_013	Artiodactyla	Bovidae	Antidorcas marsupialis	Springbok	Witte et al. (2009)	United States of America, California	S	9 / 19	n.d.	n.d.	n.d.	±	±	±	n.d.	n.d.	n.d.	Infected	♦	Exposed or Infected: Diagnosis not specified
66	1_3_4_09_3_0_06_7_014_01	1_3_4_09_3_0_06_7_014	Artiodactyla	Bovidae	Antilope cervicapra	Blackbuck	Witte et al. (2009)	United States of America, California	S	1 / 38	n.d.	n.d.	n.d.	±	±	±	n.d.	n.d.	n.d.	Infected	♦	Exposed or Infected: Diagnosis not specified
67	1_3_4_09_3_0_03_4_001_01	1_3_4_09_3_0_03_4_001	Artiodactyla	Cervidae	Axis axis	Axis deer	Witte et al. (2009)	United States of America, California	S	3 / 31	n.d.	n.d.	n.d.	±	±	±	n.d.	n.d.	n.d.	Infected	♦	Exposed or Infected: Diagnosis not specified
68	1_3_4_09_3_0_03_4_001_04	1_3_4_09_3_0_03_4_001	Artiodactyla	Cervidae	Axis porcinus	Hog deer	Witte et al. (2009)	United States of America, California	S	2 / 54	n.d.	n.d.	n.d.	±	±	±	n.d.	n.d.	n.d.	Infected	♦	Exposed or Infected: Diagnosis not specified
69	1_3_4_09_3_0_06_2_007_01	1_3_4_09_3_0_06_2_007	Artiodactyla	Bovidae	Bubalus bubalis	Domestic water buffalo	Witte et al. (2009)	United States of America, California	S	1 / 3	n.d.	n.d.	n.d.	±	±	±	n.d.	n.d.	n.d.	Infected	♦	Exposed or Infected: Diagnosis not specified
70	1_3_4_09_3_0_06_8_012_01	1_3_4_09_3_0_06_8_012	Artiodactyla	Bovidae	Capra caucasica	Tur	Witte et al. (2009)	United States of America, California	S	1 / 60	n.d.	n.d.	n.d.	±	±	±	n.d.	n.d.	n.d.	Infected	♦	Exposed or Infected: Diagnosis not specified
71	1_3_4_09_3_0_06_8_012_02	1_3_4_09_3_0_06_8_012	Artiodactyla	Bovidae	Capra falconeri	Markhor	Witte et al. (2009)	United States of America, California	S	6 / 56	n.d.	n.d.	n.d.	±	±	±	n.d.	n.d.	n.d.	Infected	♦	Exposed or Infected: Diagnosis not specified
72	1_3_4_09_3_0_06_8_012_06	1_3_4_09_3_0_06_8_012	Artiodactyla	Bovidae	Capra nubiana	Nubian ibex	Witte et al. (2009)	United States of America, California	S	3 / 48	n.d.	n.d.	n.d.	±	±	±	n.d.	n.d.	n.d.	Infected	♦	Exposed or Infected: Diagnosis not specified
73	1_3_4_09_3_0_06_8_012_08	1_3_4_09_3_0_06_8_012	Artiodactyla	Bovidae	Capra sibirica	Siberian ibex	Witte et al. (2009)	United States of America, California	S	1 / 42	n.d.	n.d.	n.d.	±	±	±	n.d.	n.d.	n.d.	Infected	♦	Exposed or Infected: Diagnosis not specified
74	1_3_4_09_3_0_03_3_001_01	1_3_4_09_3_0_03_3_001	Artiodactyla	Cervidae	Capreolus capreolus	European roe deer	Witte et al. (2009)	United States of America, California	S	1 / 14	n.d.	n.d.	n.d.	±	±	±	n.d.	n.d.	n.d.	Infected	♦	Exposed or Infected: Diagnosis not specified
75	1_3_4_09_3_0_06_8_003_01	1_3_4_09_3_0_06_8_003	Artiodactyla	Bovidae	Capricornis crispus	Japanese serow	Witte et al. (2009)	United States of America, California	S	1 / 10	n.d.	n.d.	n.d.	±	±	±	n.d.	n.d.	n.d.	Infected	♦	Exposed or Infected: Diagnosis not specified
76	1_3_4_09_3_0_03_4_002_01	1_3_4_09_3_0_03_4_002	Artiodactyla	Cervidae	Cervus elaphus	Red deer, Wapiti	Witte et al. (2009)	United States of America, California	S	1 / 152	n.d.	n.d.	n.d.	±	±	±	n.d.	n.d.	n.d.	Infected	♦	Exposed or Infected: Diagnosis not specified
77	1_3_4_09_3_0_03_4_002_02	1_3_4_09_3_0_03_4_002	Artiodactyla	Cervidae	Cervus nippon	Sika deer	Witte et al. (2009)	United States of America, California	S	2 / 116	n.d.	n.d.	n.d.	±	±	±	n.d.	n.d.	n.d.	Infected	♦	Exposed or Infected: Diagnosis not specified
78	1_3_4_09_3_0_03_4_007_02	1_3_4_09_3_0_03_4_007	Artiodactyla	Cervidae	Dama dama	Fallow deer	Witte et al. (2009)	United States of America, California	S	1 / 21	n.d.	n.d.	n.d.	±	±	±	n.d.	n.d.	n.d.	Infected	♦	Exposed or Infected: Diagnosis not specified
79	1_3_4_09_3_0_06_3_003_03	1_3_4_09_3_0_06_3_003	Artiodactyla	Bovidae	Damaliscus pygargus	Blesbok; Bontebok	Witte et al. (2009)	United States of America, California	S	2 / 12	n.d.	n.d.	n.d.	±	±	±	n.d.	n.d.	n.d.	Infected	♦	Exposed or Infected: Diagnosis not specified
80	1_3_4_09_3_0_03_2_002_01	1_3_4_09_3_0_03_2_002	Artiodactyla	Cervidae	Elaphodus cephalophus	Tufted deer	Witte et al. (2009)	United States of America, California	S	2 / 27	n.d.	n.d.	n.d.	±	±	±	n.d.	n.d.	n.d.	Infected	♦	Exposed or Infected: Diagnosis not specified
81	1_3_4_09_3_0_03_4_006_01	1_3_4_09_3_0_03_4_006	Artiodactyla	Cervidae	Elaphurus davidianus	Père David's deer	Witte et al. (2009)	United States of America, California	S	3 / 30	n.d.	n.d.	n.d.	±	±	±	n.d.	n.d.	n.d.	Infected	♦	Exposed or Infected: Diagnosis not specified
82	1_3_4_09_3_0_06_7_009_03	1_3_4_09_3_0_06_7_009	Artiodactyla	Bovidae	Gazella cuvieri	Cuvier’s gazelle	Witte et al. (2009)	United States of America, California	S	1 / 57	n.d.	n.d.	n.d.	±	±	±	n.d.	n.d.	n.d.	Infected	♦	Exposed or Infected: Diagnosis not specified
83	1_3_4_09_3_0_06_7_009_07	1_3_4_09_3_0_06_7_009	Artiodactyla	Bovidae	Gazella leptoceros	Slender-horned gazelle	Witte et al. (2009)	United States of America, California	S	2 / 53	n.d.	n.d.	n.d.	±	±	±	n.d.	n.d.	n.d.	Infected	♦	Exposed or Infected: Diagnosis not specified
84	1_3_4_09_3_0_06_7_009_10	1_3_4_09_3_0_06_7_009	Artiodactyla	Bovidae	Gazella subgutturosa	Goitered gazelle	Witte et al. (2009)	United States of America, California	S	1 / 105	n.d.	n.d.	n.d.	±	±	±	n.d.	n.d.	n.d.	Infected	♦	Exposed or Infected: Diagnosis not specified
85	1_3_4_09_3_0_06_8_011_01	1_3_4_09_3_0_06_8_011	Artiodactyla	Bovidae	Hemitragus hylocrius	Nilgiri tahr	Witte et al. (2009)	United States of America, California	S	1 / 13	n.d.	n.d.	n.d.	±	±	±	n.d.	n.d.	n.d.	Infected	♦	Exposed or Infected: Diagnosis not specified
86	1_3_4_09_3_0_06_5_003_01	1_3_4_09_3_0_06_5_003	Artiodactyla	Bovidae	Kobus ellipsiprymnus	Waterbuck	Witte et al. (2009)	United States of America, California	S	8 / 117	n.d.	n.d.	n.d.	±	±	±	n.d.	n.d.	n.d.	Infected	♦	Exposed or Infected: Diagnosis not specified
87	1_3_4_09_3_0_03_3_005_01	1_3_4_09_3_0_03_3_005	Artiodactyla	Cervidae	Mazama americana	Red brocket	Witte et al. (2009)	United States of America, California	S	2 / 8	n.d.	n.d.	n.d.	±	±	±	n.d.	n.d.	n.d.	Infected	♦	Exposed or Infected: Diagnosis not specified
88	1_3_4_09_3_0_03_2_001_04	1_3_4_09_3_0_03_2_001	Artiodactyla	Cervidae	Muntiacus reevesi	Reeve's muntjac	Witte et al. (2009)	United States of America, California	S	2 / 13	n.d.	n.d.	n.d.	±	±	±	n.d.	n.d.	n.d.	Infected	♦	Exposed or Infected: Diagnosis not specified
89	1_3_4_09_3_0_06_7_010_01	1_3_4_09_3_0_06_7_010	Artiodactyla	Bovidae	Nanger dama	Dama gazelle	Witte et al. (2009)	United States of America, California	S	2 / 60	n.d.	n.d.	n.d.	±	±	±	n.d.	n.d.	n.d.	Infected	♦	Exposed or Infected: Diagnosis not specified
90	1_3_4_09_3_0_06_8_008_03	1_3_4_09_3_0_06_8_008	Artiodactyla	Bovidae	Ovis aries	Domestic sheep; Mouflon; Urial	Witte et al. (2009)	United States of America, California	S	10 / 204	n.d.	n.d.	n.d.	±	±	±	n.d.	n.d.	n.d.	Infected	♦	Exposed or Infected: Diagnosis not specified
91	1_3_4_09_3_0_03_4_003_01	1_3_4_09_3_0_03_4_003	Artiodactyla	Cervidae	Rucervus duvaucelii	Barasingha	Witte et al. (2009)	United States of America, California	S	1 / 29	n.d.	n.d.	n.d.	±	±	±	n.d.	n.d.	n.d.	Infected	♦	Exposed or Infected: Diagnosis not specified
92	1_3_4_09_3_0_03_4_004_03	1_3_4_09_3_0_03_4_004	Artiodactyla	Cervidae	Rusa timorensis	Javan rusa	Witte et al. (2009)	United States of America, California	S	1 / 41	n.d.	n.d.	n.d.	±	±	±	n.d.	n.d.	n.d.	Infected	♦	Exposed or Infected: Diagnosis not specified
93	1_3_4_09_3_0_03_4_004_04	1_3_4_09_3_0_03_4_004	Artiodactyla	Cervidae	Rusa unicolor	Sambar	Witte et al. (2009)	United States of America, California	S	2 / 88	n.d.	n.d.	n.d.	±	±	±	n.d.	n.d.	n.d.	Infected	♦	Exposed or Infected: Diagnosis not specified
94	1_3_4_09_3_0_06_2_003_02	1_3_4_09_3_0_06_2_003	Artiodactyla	Bovidae	Tragelaphus eurycerus	Bongo	Witte et al. (2009)	United States of America, California	S	1 / 26	n.d.	n.d.	n.d.	±	±	±	n.d.	n.d.	n.d.	Infected	♦	Exposed or Infected: Diagnosis not specified
95
96	1_3_4_08_0_0_01_0_002_01	1_3_4_08_0_0_01_0_002	Perissodactyla	Rhinocerotidae	Ceratotherium simum	White rhinoceros	Collins et al. (1993)	United States of America, California	S	1	n.d.	n.d.	n.d.	n.d.	±	±	n.d.	n.d.	n.d.	Infected	♦	Exposed or Infected: Diagnosis not specified
97	1_3_4_09_3_0_06_3_003_03	1_3_4_09_3_0_06_3_003	Artiodactyla	Bovidae	Damaliscus pygargus	Blesbok	Collins et al. (1993)	United States of America, California	S	5	n.d.	n.d.	n.d.	n.d.	±	±	n.d.	n.d.	n.d.	Infected	♦	Exposed or Infected: Diagnosis not specified
98	1_3_4_09_3_0_06_7_013_01	1_3_4_09_3_0_06_7_013	Artiodactyla	Bovidae	Antidorcas marsupialis	Springbok	Collins et al. (1993)	United States of America, California	S	4	n.d.	n.d.	n.d.	n.d.	±	±	n.d.	n.d.	n.d.	Infected	♦	Exposed or Infected: Diagnosis not specified
99	1_3_4_09_3_0_03_2_001_04	1_3_4_09_3_0_03_2_001	Artiodactyla	Cervidae	Muntiacus reevesi	Reeve's muntjac	Collins et al. (1993)	United States of America, California	S	6	n.d.	n.d.	n.d.	n.d.	±	±	n.d.	n.d.	n.d.	Infected	♦	Exposed or Infected: Diagnosis not specified
100	1_3_4_09_3_0_06_4_002_03	1_3_4_09_3_0_06_4_002	Artiodactyla	Bovidae	Oryx gazella	Gemsbok	Collins et al. (1993)	United States of America, California	S	1	n.d.	n.d.	n.d.	n.d.	±	±	n.d.	n.d.	n.d.	Infected	♦	Exposed or Infected: Diagnosis not specified
101	1_3_4_09_3_0_03_4_002_02	1_3_4_09_3_0_03_4_002	Artiodactyla	Cervidae	Cervus nippon	Sika deer	Collins et al. (1993)	United States of America, California	S	1	n.d.	n.d.	n.d.	n.d.	±	±	n.d.	n.d.	n.d.	Infected	♦	Exposed or Infected: Diagnosis not specified
102	1_3_4_09_3_0_06_7_010_01	1_3_4_09_3_0_06_7_010	Artiodactyla	Bovidae	Nanger dama	Dama gazelle	Collins et al. (1993)	United States of America, California	S	1	n.d.	n.d.	n.d.	n.d.	±	±	n.d.	n.d.	n.d.	Infected	♦	Exposed or Infected: Diagnosis not specified
103	1_3_4_09_3_0_03_4_002_01	1_3_4_09_3_0_03_4_002	Artiodactyla	Cervidae	Cervus elaphus	Red deer	Collins et al. (1993)	United States of America, California	S	3	n.d.	n.d.	n.d.	n.d.	±	±	n.d.	n.d.	n.d.	Infected	♦	Exposed or Infected: Diagnosis not specified
104	1_3_4_09_3_0_06_8_003_01	1_3_4_09_3_0_06_8_003	Artiodactyla	Bovidae	Capricornis crispus	Japanese serow	Collins et al. (1993)	United States of America, California	S	1	n.d.	n.d.	n.d.	n.d.	±	±	n.d.	n.d.	n.d.	Infected	♦	Exposed or Infected: Diagnosis not specified
105	1_3_4_09_3_0_06_8_002_04	1_3_4_09_3_0_06_8_002	Artiodactyla	Bovidae	Naemorhedus griseus	Chinese goral	Collins et al. (1993)	United States of America, California	S	1	n.d.	n.d.	n.d.	n.d.	±	±	n.d.	n.d.	n.d.	Infected	♦	Exposed or Infected: Diagnosis not specified
106	1_3_4_09_3_0_06_2_003_01	1_3_4_09_3_0_06_2_003	Artiodactyla	Bovidae	Tragelaphus angasii	Nyala	Collins et al. (1993)	United States of America, California	S	1	n.d.	n.d.	n.d.	n.d.	±	±	n.d.	n.d.	n.d.	Infected	♦	Exposed or Infected: Diagnosis not specified
107	1_3_4_09_3_0_06_4_002_04	1_3_4_09_3_0_06_4_002	Artiodactyla	Bovidae	Oryx leucoryx	Arabian oyrx	Collins et al. (1993)	United States of America, California	S	2	n.d.	n.d.	n.d.	n.d.	±	±	n.d.	n.d.	n.d.	Infected	♦	Exposed or Infected: Diagnosis not specified
108	1_3_4_09_3_0_03_4_001_01	1_3_4_09_3_0_03_4_001	Artiodactyla	Cervidae	Axis axis	Axis deer	Collins et al. (1993)	United States of America, California	S	1	n.d.	n.d.	n.d.	n.d.	±	±	n.d.	n.d.	n.d.	Infected	♦	Exposed or Infected: Diagnosis not specified
109	1_3_4_09_3_0_06_5_003_03	1_3_4_09_3_0_06_5_003	Artiodactyla	Bovidae	Kobus leche	Red lechwe	Collins et al. (1993)	United States of America, California	S	1	n.d.	n.d.	n.d.	n.d.	±	±	n.d.	n.d.	n.d.	Infected	♦	Exposed or Infected: Diagnosis not specified
110	1_3_4_09_3_0_06_8_012_01	1_3_4_09_3_0_06_8_012	Artiodactyla	Bovidae	Capra caucasica	Tur	Collins et al. (1993)	United States of America, California	S	1	n.d.	n.d.	n.d.	n.d.	±	±	n.d.	n.d.	n.d.	Infected	♦	Exposed or Infected: Diagnosis not specified
111	1_3_4_09_3_0_06_8_012_08	1_3_4_09_3_0_06_8_012	Artiodactyla	Bovidae	Capra sibirica	Siberian ibex	Collins et al. (1993)	United States of America, California	S	1	n.d.	n.d.	n.d.	n.d.	±	±	n.d.	n.d.	n.d.	Infected	♦	Exposed or Infected: Diagnosis not specified
112	1_3_4_09_3_0_06_3_003_03	1_3_4_09_3_0_06_3_003	Artiodactyla	Bovidae	Damaliscus pygargus	Blesbok	Collins et al. (1993)	United States of America, California	Mentioned	2	n.d.	n.d.	n.d.	n.d.	n.d.	n.d.	n.d.	n.d.	n.d.	(Diseased)	-	-
113	1_3_4_09_3_0_03_2_001_04	1_3_4_09_3_0_03_2_001	Artiodactyla	Cervidae	Muntiacus reevesi	Reeve's muntjac	Collins et al. (1993)	United States of America, California	Mentioned	1	n.d.	n.d.	n.d.	n.d.	n.d.	n.d.	n.d.	n.d.	n.d.	(Diseased)	-	-
114
115	1_3_4_09_3_0_06_4_001_01	1_3_4_09_3_0_06_4_001	Artiodactyla	Bovidae	Addax nasomaculatus	Addax	Burton et al. (2001)	United States of America, Florida	I	1	-	-	-	-	+	+	n.d.	n.d.	-	Infected	Infected	-
116	1_3_4_09_3_0_06_7_013_01	1_3_4_09_3_0_06_7_013	Artiodactyla	Bovidae	Antidorcas marsupialis	Springbok	Burton et al. (2001)	United States of America, Florida	Mentioned	1	n.d.	n.d.	n.d.	n.d.	n.d.	n.d.	n.d.	n.d.	n.d.	(Infected)	-	-
117	1_3_4_09_3_0_06_4_003_02	1_3_4_09_3_0_06_4_003	Artiodactyla	Bovidae	Hippotragus niger	Sable antelope	Burton et al. (2001)	United States of America, Florida	Mentioned	n.s.	n.d.	n.d.	n.d.	n.d.	n.d.	n.d.	n.d.	n.d.	n.d.	(Infected)	-	-
118	1_3_4_09_3_0_06_4_003_01	1_3_4_09_3_0_06_4_003	Artiodactyla	Bovidae	Hippotragus equinus	Roan antelope	Burton et al. (2001)	United States of America, Florida	Mentioned	n.s.	n.d.	n.d.	n.d.	n.d.	n.d.	n.d.	n.d.	n.d.	n.d.	(Infected)	-	-
119
120	1_3_4_09_3_0_06_4_001_01	1_3_4_09_3_0_06_4_001	Artiodactyla	Bovidae	Addax nasomaculatus	Addax	Burton et al. (2000)	United States of America, Florida	I	1	n.d.	n.d.	-	-	+	+	n.d.	n.d.	-	Infected	Infected	-
121	1_3_4_09_3_0_06_7_013_01	1_3_4_09_3_0_06_7_013	Artiodactyla	Bovidae	Antidorcas marsupialis	Springbok	Burton et al. (2000)	United States of America, Florida	I	1	n.d.	n.d.	n.d.	n.d.	+	+	n.d.	n.d.	n.d.	Infected	Infected	-
122
123	1_3_4_09_3_0_06_2_003_01	1_3_4_09_3_0_06_2_003	Artiodactyla	Bovidae	Tragelaphus angasii	Nyala	Burton et al. (2006)	United States of America, Florida	S	29 / 76	n.d.	n.d.	n.d.	+	+	+	-	n.d.	n.d.	n.s.	Infected	-
124	1_3_4_09_3_0_06_6_001_01	1_3_4_09_3_0_06_6_001	Artiodactyla	Bovidae	Aepyceros melampus	Impala	Burton et al. (2006)	United States of America, Florida	S	32 / 95	n.d.	n.d.	n.d.	n.d.	+	+	n.d.	n.d.	n.d.	n.s.	Infected	-
125	1_3_4_09_3_0_06_7_008_02	1_3_4_09_3_0_06_7_008	Artiodactyla	Bovidae	Eudorcas thomsonii	Thomson's gazelle	Burton et al. (2006)	United States of America, Florida	S	12 / 106	n.d.	n.d.	n.d.	n.d.	+	+	n.d.	n.d.	-	n.s.	Infected	-
126
127	1_3_4_09_2_0_01_0_002_01	1_3_4_09_2_0_01_0_002	Artiodactyla	Camelidae	Lama glama	Llama	Zavgorodniy et al. (2015)	Ukraine	S	n.s.	n.d.	n.d.	n.d.	n.d.	+	n.d.	n.d.	n.d.	n.d.	n.s.	Exposed	-
128	1_3_4_09_2_0_01_0_001_01	1_3_4_09_2_0_01_0_001	Artiodactyla	Camelidae	Camelus bactrianus	Bactrian camel	Zavgorodniy et al. (2015)	Ukraine	S	n.s.	n.d.	n.d.	n.d.	n.d.	+	n.d.	n.d.	n.d.	n.d.	n.s.	Exposed	-
129	1_3_4_09_3_0_06_8_009_01	1_3_4_09_3_0_06_8_009	Artiodactyla	Bovidae	Ammotragus lervia	Barbary sheep	Zavgorodniy et al. (2015)	Ukraine	S	n.s.	n.d.	n.d.	n.d.	n.d.	+	n.d.	n.d.	n.d.	n.d.	n.s.	Exposed	-
130	1_3_4_09_3_0_03_4_006_01	1_3_4_09_3_0_03_4_006	Artiodactyla	Cervidae	Elaphurus davidianus	Père David's deer	Zavgorodniy et al. (2015)	Ukraine	S	n.s.	n.d.	n.d.	n.d.	n.d.	+	n.d.	n.d.	n.d.	n.d.	n.s.	Exposed	-
131	1_3_4_09_3_0_06_2_006_01	1_3_4_09_3_0_06_2_006	Artiodactyla	Bovidae	Bos frontalis	Gaur; Gayal	Zavgorodniy et al. (2015)	Ukraine	S	n.s.	n.d.	n.d.	n.d.	n.d.	+	n.d.	n.d.	n.d.	n.d.	n.s.	Exposed	-
132
133	1_3_4_09_3_0_03_3_009_01	1_3_4_09_3_0_03_3_009	Artiodactyla	Cervidae	Alces alces	Moose	Soltys et al. (1967)	Canada, Ontario	I	1	+	+	+	+	n.d.	n.d.	n.d.	n.d.	+	Diseased	♦	Diseased: Infection by MAP not confirmed
134
135	1_3_4_09_3_0_06_7_015_01	1_3_4_09_3_0_06_7_015	Artiodactyla	Bovidae	Saiga tatarica	Saiga	Dukes et al. (1992)	Canada, Manitoba	M	15 / 26	+	+	+	+	-	+	n.d.	n.d.	+	Diseased	Diseased	-
136
137	1_3_4_09_3_0_06_3_003_01	1_3_4_09_3_0_06_3_003	Artiodactyla	Bovidae	Damaliscus lunatus	Topi	Steinberg (1988)	United States of America, California	I	1	+	+	+	+	+	n.d.	n.d.	n.d.	-	Diseased	♦	Diseased: Infection by MAP not confirmed
138
139	1_3_4_09_3_0_06_8_009_01	1_3_4_09_3_0_06_8_009	Artiodactyla	Bovidae	Ammotragus lervia	Barbary sheep	Boever (1976)	United States of America, Missouri	M	n.s.	+	+	+	+	+	n.d.	n.d.	n.d.	+	Diseased	♦	Diseased: Infection by MAP not confirmed
140	1_3_4_09_3_0_06_8_008_03	1_3_4_09_3_0_06_8_008	Artiodactyla	Bovidae	Ovis aries	Mouflon	Boever (1976)	United States of America, Missouri	M	n.s.	+	+	+	+	+	n.d.	n.d.	n.d.	+	Diseased	♦	Diseased: Infection by MAP not confirmed
141
142	1_3_4_09_3_0_05_0_001_01	1_3_4_09_3_0_05_0_001	Artiodactyla	Giraffidae	Giraffa camelopardalis	Giraffe	Stevenson et al. (2009)	Netherlands	M	1	n.d.	n.d.	n.d.	n.d.	n.d.	n.d.	±	±	n.d.	n.s.	♦	Exposed or Infected: Diagnosis not specified
143
144	1_3_4_09_3_0_06_8_006_01	1_3_4_09_3_0_06_8_006	Artiodactyla	Bovidae	Budorcas taxicolor	Takin	Naylor et al. (2018)	United Kindom, Scotland	M	6 / 9	+	+	+	+	-	+	n.d.	n.d.	+	Diseased	Diseased	-
145
146	1_3_4_09_3_0_03_3_008_02	1_3_4_09_3_0_03_3_008	Artiodactyla	Cervidae	Rangifer tarandus	Reindeer	Del-Pozo et al. (2012)	United Kindom, Scotland	I	1	+	+	+	+	n.d.	n.d.	n.d.	+	-	Diseased	Diseased	-
147
148	1_3_4_09_3_0_06_8_006_01	1_3_4_09_3_0_06_8_006	Artiodactyla	Bovidae	Budorcas taxicolor	Takin	Girling et al. (2011)	United Kindom, Scotland	M	8	+	+	+	n.d.	±	n.d.	±	n.d.	+	n.s.	♦	Diseased: Infection not confirmed
149	1_3_4_09_3_0_06_2_006_03	1_3_4_09_3_0_06_2_006	Artiodactyla	Bovidae	Bos grunniens	Domestic yak	Girling et al. (2011)	United Kindom, Scotland	M	1	+	+	+	n.d.	±	n.d.	±	n.d.	+	n.s.	♦	Diseased: Infection not confirmed
150	1_3_4_09_3_0_06_8_012_02	1_3_4_09_3_0_06_8_012	Artiodactyla	Bovidae	Capra falconeri	Markhor	Girling et al. (2011)	United Kindom, Scotland	M	5	+	+	+	n.d.	±	n.d.	±	n.d.	+	n.s.	♦	Diseased: Infection not confirmed
151	1_3_4_09_3_0_06_2_009_02	1_3_4_09_3_0_06_2_009	Artiodactyla	Bovidae	Bison bonasus	European bison	Girling et al. (2011)	United Kindom, Scotland	M	4	+	+	+	n.d.	±	n.d.	±	n.d.	+	n.s.	♦	Diseased: Infection not confirmed
152	1_3_4_09_3_0_03_3_008_02	1_3_4_09_3_0_03_3_008	Artiodactyla	Cervidae	Rangifer tarandus	Reindeer	Girling et al. (2011)	United Kindom, Scotland	M	3	+	+	+	n.d.	±	n.d.	±	n.d.	+	n.s.	♦	Diseased: Infection not confirmed
153	1_3_4_09_3_0_03_4_002_01	1_3_4_09_3_0_03_4_002	Artiodactyla	Cervidae	Cervus elaphus	Red deer	Girling et al. (2011)	United Kindom, Scotland	M	8	+	+	+	n.d.	±	n.d.	±	n.d.	+	n.s.	♦	Diseased: Infection not confirmed
154
155	1_3_4_09_3_0_03_3_006_01	1_3_4_09_3_0_03_3_006	Artiodactyla	Cervidae	Pudu puda	Southern pudu	De Meurichy et al. (1985)	Belgium	M	n.s.	+	+	+	+	-	q	n.d.	n.d.	+	Diseased	♦	Diseased: Infection by MAP not confirmed
156
157	1_3_4_09_3_0_06_8_012_03	1_3_4_09_3_0_06_8_012	Artiodactyla	Bovidae	Capra hircus	Domestic goat	Seffner (1964)	Germany	M	10 / 18	+	+	+	+	n.d.	n.d.	n.d.	n.d.	n.d.	Diseased	♦	Diseased: Infection by MAP not confirmed
158
159	1_3_4_09_3_0_03_3_001_01	1_3_4_09_3_0_03_3_001	Artiodactyla	Cervidae	Capreolus capreolus	European roe deer	Geisel & Hänichen (1971)	Germany	M	1	n.d.	+	+	+	n.d.	n.d.	n.d.	n.d.	n.d.	Diseased	♦	Diseased: Infection by MAP not confirmed
160	1_3_4_09_3_0_06_8_012_06	1_3_4_09_3_0_06_8_012	Artiodactyla	Bovidae	Capra nubiana	Nubian ibex	Geisel & Hänichen (1971)	Germany	M	1	n.d.	+	+	+	n.d.	n.d.	n.d.	n.d.	n.d.	Diseased	♦	Diseased: Infection by MAP not confirmed
161	1_3_4_09_3_0_06_8_012_04	1_3_4_09_3_0_06_8_012	Artiodactyla	Bovidae	Capra hircus	Wild goat	Geisel & Hänichen (1971)	Germany	M	2	n.d.	+	+	+	n.d.	n.d.	n.d.	n.d.	n.d.	Diseased	♦	Diseased: Infection by MAP not confirmed
162	1_3_4_09_3_0_06_7_014_01	1_3_4_09_3_0_06_7_014	Artiodactyla	Bovidae	Antilope cervicapra	Blackbuck	Geisel & Hänichen (1971)	Germany	M	1	n.d.	+	+	+	n.d.	n.d.	n.d.	n.d.	n.d.	Diseased	♦	Diseased: Infection by MAP not confirmed
163	1_3_4_09_3_0_03_3_002_02	1_3_4_09_3_0_03_3_002	Artiodactyla	Cervidae	Odocoileus virginianus	White-tailed deer	Geisel & Hänichen (1971)	Germany	M	1	n.d.	+	+	+	n.d.	n.d.	n.d.	n.d.	n.d.	Diseased	♦	Diseased: Infection by MAP not confirmed
164
165	1_3_4_09_3_0_06_7_014_01	1_3_4_09_3_0_06_7_014	Artiodactyla	Bovidae	Antilope cervicapra	Blackbuck	Brahm et al. (1972)	Germany	M	48 / 100	+	+	+	+	n.d.	n.d.	n.d.	n.d.	n.d.	Diseased	♦	Diseased: Infection by MAP not confirmed
166
167	1_3_4_09_3_0_06_8_010_01	1_3_4_09_3_0_06_8_010	Artiodactyla	Bovidae	Pseudois nayaur	Bharal	Probst et al. (2011)	Germany	S	2 / 7	n.d.	n.d.	n.d.	n.d.	n.d.	n.d.	n.d.	n.d.	+	n.s.	♦	Exposed or Infected: False positive immunological reaction
168	1_3_4_09_3_0_06_8_008_05	1_3_4_09_3_0_06_8_008	Artiodactyla	Bovidae	Ovis dalli	Dall’s sheep	Probst et al. (2011)	Germany	S	2 / 6	n.d.	n.d.	n.d.	n.d.	n.d.	n.d.	n.d.	n.d.	+	n.s.	♦	Exposed or Infected: False positive immunological reaction
169	1_3_4_09_3_0_06_2_006_02	1_3_4_09_3_0_06_2_006	Artiodactyla	Bovidae	Bos frontalis	Gaur	Probst et al. (2011)	Germany	S	1 / 7	n.d.	n.d.	n.d.	n.d.	n.d.	n.d.	n.d.	n.d.	+	n.s.	♦	Exposed or Infected: False positive immunological reaction
170	1_3_4_09_3_0_06_2_003_06	1_3_4_09_3_0_06_2_003	Artiodactyla	Bovidae	Tragelaphus strepsiceros	Greater kudu	Probst et al. (2011)	Germany	S	1 / 9	n.d.	n.d.	n.d.	n.d.	n.d.	n.d.	n.d.	n.d.	+	n.s.	♦	Exposed or Infected: False positive immunological reaction
171	1_3_4_09_3_0_06_2_006_07	1_3_4_09_3_0_06_2_006	Artiodactyla	Bovidae	Bos taurus	Domestic cattle	Probst et al. (2011)	Germany	S	3 / 27	n.d.	n.d.	n.d.	n.d.	n.d.	n.d.	n.d.	n.d.	+	n.s.	♦	Exposed or Infected: False positive immunological reaction
172	1_3_4_09_3_0_06_8_008_02	1_3_4_09_3_0_06_8_008	Artiodactyla	Bovidae	Ovis aries	Domestic sheep	Probst et al. (2011)	Germany	S	1 / 17	n.d.	n.d.	n.d.	n.d.	n.d.	n.d.	n.d.	n.d.	+	n.s.	♦	Exposed or Infected: False positive immunological reaction
173	1_3_4_09_3_0_06_8_012_03	1_3_4_09_3_0_06_8_012	Artiodactyla	Bovidae	Capra hircus	Domestic goat	Probst et al. (2011)	Germany	S	1 / 38	n.d.	n.d.	n.d.	n.d.	n.d.	n.d.	n.d.	n.d.	+	n.s.	♦	Exposed or Infected: False positive immunological reaction
174	1_3_4_09_3_0_06_8_004_01	1_3_4_09_3_0_06_8_004	Artiodactyla	Bovidae	Oreamnos americanus	Mountain goat	Probst et al. (2011)	Germany	S	2 / 12	n.d.	n.d.	n.d.	n.d.	n.d.	n.d.	n.d.	n.d.	+	n.s.	♦	Exposed or Infected: False positive immunological reaction
175	1_3_4_09_3_0_06_7_013_01	1_3_4_09_3_0_06_7_013	Artiodactyla	Bovidae	Antidorcas marsupialis	Springbok	Probst et al. (2011)	Germany	S	1 / 11	n.d.	n.d.	n.d.	n.d.	n.d.	n.d.	n.d.	n.d.	+	n.s.	♦	Exposed or Infected: False positive immunological reaction
176	1_3_4_09_3_0_02_0_001_02	1_3_4_09_3_0_02_0_001	Artiodactyla	Moschidae	Moschus moschiferus	Siberian musk deer	Probst et al. (2011)	Germany	S	2 / 9	n.d.	n.d.	n.d.	n.d.	n.d.	n.d.	n.d.	n.d.	+	n.s.	♦	Exposed or Infected: False positive immunological reaction
177	1_3_4_09_3_0_03_2_001_04	1_3_4_09_3_0_03_2_001	Artiodactyla	Cervidae	Muntiacus reevesi	Reeve's muntjac	Probst et al. (2011)	Germany	S	1 / 2	n.d.	n.d.	n.d.	n.d.	n.d.	n.d.	n.d.	n.d.	+	n.s.	♦	Exposed or Infected: False positive immunological reaction
178	1_3_4_09_2_0_01_0_001_01	1_3_4_09_2_0_01_0_001	Artiodactyla	Camelidae	Camelus bactrianus	Bactrian camel	Probst et al. (2011)	Germany	S	1 / 18	n.d.	n.d.	n.d.	n.d.	n.d.	n.d.	n.d.	n.d.	+	n.s.	♦	Exposed or Infected: False positive immunological reaction
179	1_3_4_09_3_0_06_8_012_03	1_3_4_09_3_0_06_8_012	Artiodactyla	Bovidae	Capra hircus	Domestic goat	Probst et al. (2011)	Germany	Mentioned	n.s.	n.d.	n.d.	n.d.	n.d.	n.d.	n.d.	n.d.	n.d.	n.d.	(Infected)	-	-
180	1_3_4_09_3_0_06_8_008_02	1_3_4_09_3_0_06_8_008	Artiodactyla	Bovidae	Ovis aries	Domestic sheep	Probst et al. (2011)	Germany	Mentioned	n.s.	n.d.	n.d.	n.d.	n.d.	n.d.	n.d.	n.d.	n.d.	n.d.	(Infected)	-	-
181	1_3_4_09_3_0_06_4_003_01	1_3_4_09_3_0_06_4_003	Artiodactyla	Bovidae	Hippotragus equinus	Roan antelope	Probst et al. (2011)	Germany	Mentioned	n.s.	n.d.	n.d.	n.d.	n.d.	n.d.	n.d.	n.d.	n.d.	n.d.	(Infected)	-	-
182	1_3_4_09_3_0_06_8_011_01	1_3_4_09_3_0_06_8_011	Artiodactyla	Bovidae	Hemitragus jemlahicus	Himalayan tahr	Probst et al. (2011)	Germany	Mentioned	n.s.	-	n.d.	n.d.	n.d.	n.d.	n.d.	n.d.	n.d.	+	(Infected)	-	-
183
184	1_3_4_09_3_0_06_8_008_03	1_3_4_09_3_0_06_8_008	Artiodactyla	Bovidae	Ovis aries	Mouflon	Weber et al. (1992)	Germany	S	3 / 14	n.d.	n.d.	n.d.	n.d.	+	n.d.	n.d.	n.d.	-	n.s.	Exposed	-
185	1_3_4_09_3_0_06_8_012_03	1_3_4_09_3_0_06_8_012	Artiodactyla	Bovidae	Capra hircus	Domestic goat	Weber et al. (1992)	Germany	S	10 / 49	n.d.	n.d.	n.d.	n.d.	+	n.d.	n.d.	n.d.	-	n.s.	Exposed	-
186	1_3_4_09_3_0_06_8_008_02	1_3_4_09_3_0_06_8_008	Artiodactyla	Bovidae	Ovis aries	Domestic sheep	Weber et al. (1992)	Germany	S	5 / 35	n.d.	n.d.	n.d.	n.d.	+	n.d.	n.d.	n.d.	-	n.s.	Exposed	-
187	1_3_4_09_3_0_06_8_012_05	1_3_4_09_3_0_06_8_012	Artiodactyla	Bovidae	Capra ibex	Alpine ibex	Weber et al. (1992)	Germany	S	1 / 11	n.d.	n.d.	n.d.	n.d.	+	n.d.	n.d.	n.d.	-	n.s.	Exposed	-
188	1_3_4_09_3_0_06_8_012_03	1_3_4_09_3_0_06_8_012	Artiodactyla	Bovidae	Capra hircus	Domestic goat	Weber et al. (1992)	Germany	S	1	n.d.	n.d.	n.d.	n.d.	+	n.d.	n.d.	n.d.	+	n.s.	Exposed	-
189
190	1_3_4_08_0_0_03_0_001_01	1_3_4_08_0_0_03_0_001	Perissodactyla	Equidae	Equus asinus	Donkey	Van Ulsen et al. (1970)	Netherlands	I	1	+	n.d.	+	+	n.d.	+	n.d.	n.d.	n.d.	Diseased	Diseased	-
191	1_3_4_09_3_0_06_8_012_03	1_3_4_09_3_0_06_8_012	Artiodactyla	Bovidae	Capra hircus	Domestic goat	Van Ulsen et al. (1970)	Netherlands	Mentioned	2	n.d.	n.d.	n.d.	n.d.	n.d.	n.d.	n.d.	n.d.	n.d.	(Diseased)	-	-
192
193	1_3_4_09_3_0_05_0_001_01	1_3_4_09_3_0_05_0_001	Artiodactyla	Giraffidae	Giraffa camelopardalis	Giraffe	Ball et al. (2002)	United States of America, Florida	I	1	q	q	-	n.d.	+	n.d.	n.d.	n.d.	n.d.	n.s.	Exposed	-
194
195	1_3_4_09_3_0_06_2_003_01	1_3_4_09_3_0_06_2_003	Artiodactyla	Bovidae	Tragelaphus angasii	Nyala	Ball et al. (2003)	United States of America, Florida	Mentioned	27 / 83	n.d.	n.d.	n.d.	n.d.	±	±	n.d.	n.d.	n.d.	(Diseased)	-	-
196
197	1_3_4_09_2_0_01_0_001_02	1_3_4_09_2_0_01_0_001	Artiodactyla	Camelidae	Camelus dromedarius	Dromedary camel	Amand et al. (1974)	United States of America, New York	I	1	+	+	+	+	+	n.d.	n.d.	n.d.	-	Diseased	♦	Diseased: Infection by MAP not confirmed
198
199	1_3_4_09_3_0_06_7_015_01	1_3_4_09_3_0_06_7_015	Artiodactyla	Bovidae	Saiga tatarica	Saiga	Schröder (1988)	Germany	M	14	+	+	+	+	n.d.	n.d.	n.d.	n.d.	n.d.	Diseased	♦	Diseased: Infection by MAP not confirmed
200
201	1_3_4_09_3_0_03_4_002_01	1_3_4_09_3_0_03_4_002	Artiodactyla	Cervidae	Cervus elaphus	Red deer	Cihan et al. (2006)	Turkey	M	5	+	+	+	+	n.d.	n.d.	n.d.	n.d.	+	Diseased	♦	Diseased: Infection by MAP not confirmed
202	1_3_4_09_3_0_06_8_012_03	1_3_4_09_3_0_06_8_012	Artiodactyla	Bovidae	Capra hircus	Domestic goat	Cihan et al. (2006)	Turkey	M	6	-	n.d.	n.d.	n.d.	n.d.	n.d.	n.d.	n.d.	+	Diseased	♦	Exposed or Infected: False positive immunological reaction
203
204	1_3_4_09_3_0_03_4_002_01	1_3_4_09_3_0_03_4_002	Artiodactyla	Cervidae	Cervus elaphus	Red deer	Bourgeois (1940)	n.s.	I	1	n.s.	+	+	+	n.d.	n.d.	n.d.	n.d.	n.d.	Diseased	♦	Diseased: Infection by MAP not confirmed
205	1_3_4_09_3_0_03_4_002_02	1_3_4_09_3_0_03_4_002	Artiodactyla	Cervidae	Cervus nippon	Sika deer	Bourgeois (1944)	n.s.	I	1	+	+	n.d.	+	n.d.	n.d.	n.d.	n.d.	n.d.	Diseased	♦	Diseased: Infection by MAP not confirmed
206	1_3_4_09_3_0_06_2_008_01	1_3_4_09_3_0_06_2_008	Artiodactyla	Bovidae	Syncerus caffer	African buffalo	Dobberstein (1936)	n.s.	I	1	n.s.	n.d.	n.d.	n.d.	n.d.	n.d.	n.d.	n.d.	n.d.	Diseased	♦	Diseased: Infection by MAP not confirmed
207	1_3_4_09_3_0_06_8_012_03	1_3_4_09_3_0_06_8_012	Artiodactyla	Bovidae	Capra hircus	Domestic goat	Katic (1960)	n.s.	I	1	n.s.	n.d.	n.d.	n.d.	n.d.	n.d.	n.d.	n.d.	n.d.	Diseased	♦	Diseased: Infection by MAP not confirmed
208	1_3_4_09_3_0_06_3_004_02	1_3_4_09_3_0_06_3_004	Artiodactyla	Bovidae	Connochaetes taurinus	Blue wildebeest	Jarmai (1922)	n.s.	I	1	+	+	+	+	n.d.	n.d.	n.d.	n.d.	n.d.	Diseased	♦	Diseased: Infection by MAP not confirmed
209	1_3_4_09_2_0_01_0_002_01	1_3_4_09_2_0_01_0_002	Artiodactyla	Camelidae	Lama glama	Llama	Appleby and Head (1954)	United Kindom	I	1	n.s.	+	+	n.d.	n.d.	n.d.	n.d.	n.d.	n.d.	Diseased	♦	Diseased: Infection not confirmed
210
211	1_3_4_09_3_0_03_4_002	1_3_4_09_3_0_03_4_002	Artiodactyla	Cervidae	Cervidae species	Deer	Thoen et al. (1977)	United States of America	S	11	n.s.	n.d.	n.d.	n.d.	n.d.	+	n.d.	n.d.	n.d.	n.s.	Infected	-
212	1_3_4_09_3_0_06_8_009_01	1_3_4_09_3_0_06_8_009	Artiodactyla	Bovidae	Ammotragus lervia	Barbary sheep	Thoen et al. (1977)	United States of America	S	6	n.s.	n.d.	n.d.	n.d.	n.d.	+	n.d.	n.d.	n.d.	n.s.	Infected	-
213	1_3_4_09_3_0_06_8_008_03	1_3_4_09_3_0_06_8_008	Artiodactyla	Bovidae	Ovis aries	Mouflon	Thoen et al. (1977)	United States of America	S	3	n.s.	n.d.	n.d.	n.d.	n.d.	+	n.d.	n.d.	n.d.	n.s.	Infected	-
214	1_3_4_09_2_0_01_0_001	1_3_4_09_2_0_01_0_001	Artiodactyla	Camelidae	Camelus ssp.	Camel	Thoen et al. (1977)	United States of America	S	1	n.s.	n.d.	n.d.	n.d.	n.d.	+	n.d.	n.d.	n.d.	n.s.	Infected	-
215	1_3_4_09_3_0_06_8_008_04	1_3_4_09_3_0_06_8_008	Artiodactyla	Bovidae	Ovis canadensis	Bighorn sheep	Thoen et al. (1977)	United States of America	S	1	n.s.	n.d.	n.d.	n.d.	n.d.	+	n.d.	n.d.	n.d.	n.s.	Infected	-
216
217	1_3_4_09_3_0_06_8_012_03	1_3_4_09_3_0_06_8_012	Artiodactyla	Bovidae	Capra hircus	Domestic goat	Godin et al. (2017)	Germany	S	n.s.	n.d.	n.d.	n.d.	n.d.	n.d.	n.d.	+	n.d.	n.d.	n.s.	Exposed	-
218	1_3_4_09_3_0_06_8_004_01	1_3_4_09_3_0_06_8_004	Artiodactyla	Bovidae	Oreamnos americanus	Mountain goat	Godin et al. (2017)	Germany	S	n.s.	n.d.	n.d.	n.d.	n.d.	n.d.	n.d.	+	n.d.	n.d.	n.s.	Exposed	-
219
	1_3_4_09_3_0_06_7_014_01	1_3_4_09_3_0_06_7_014	Artiodactyla	Bovidae	Antilope cervicapra	Blackbuck	Pallaske (1965)	Germany	I	1	+	+	+	+	n.d.	n.d.	n.d.	n.d.	n.d.	Diseased	♦	Diseased: Infection by MAP not confirmed
RED = Only mentioned in Reference: (Mentioned as ...)
I - Report in an individual animal
M - Report in multiple animals
S - Survey
+, positive
-, negative
q, questionable / suspective
±, at least one of the tests is positive
n.s., not specified
n.d., not determined / not documented
♦ Classification not possible
Presumption in unclassified cases [Exposed; Infected; Diseased]; Limitation
